# Supplementary material for: Integrative Epigenetic and Molecular Analysis Reveals a Novel Promoter for a New Isoform of the Transcription Factor TEAD4
Source: Int J Mol Sci. 2024 Feb 13;25(4):2223. doi: 10.3390/ijms25042223 (PMC10888684; doi:10.3390/ijms25042223)
Supplement: Supplementary file 1 [file ijms-25-02223-s001.zip]

Archive with 1 entries (1 files):
- ijms-2853249-supplementary.pdf
